# Supplementary material for: Adaptive questionnaires for facilitating patient data entry in clinical decision support systems: methods and application to STOPP/START v2
Source: BMC Med Inform Decis Mak. 2024 Nov 5;24:326. doi: 10.1186/s12911-024-02742-6 (PMC11539734; doi:10.1186/s12911-024-02742-6)
Supplement: Supplementary file 2 — Supplementary Material 2 [file 12911_2024_2742_MOESM2_ESM.zip]

Archive with 10 entries (10 files):
- patient_1.csv
- patient_10.csv
- patient_2.csv
- patient_3.csv
- patient_4.csv
- patient_5.csv
- patient_6.csv
- patient_7.csv
- patient_8.csv
- patient_9.csv
