# Supplementary material for: Adaptive questionnaires for facilitating patient data entry in clinical decision support systems: methods and application to STOPP/START v2
Source: BMC Med Inform Decis Mak. 2024 Nov 5;24:326. doi: 10.1186/s12911-024-02742-6 (PMC11539734; doi:10.1186/s12911-024-02742-6)
Supplement: Supplementary file 2 — Supplementary Material 2 [file 12911_2024_2742_MOESM2_ESM.zip › patient_1.csv]

type	label	terminology	code	value
drug	allopurinol 100mg cpr	ATC	M04AA01	-
drug	nebivolol 5mg cpr	ATC	C07AB12	-
drug	ramipril 1,25mg cpr	ATC	C09AA05	-
drug	lercanidipine 10mg cpr	ATC	C08CA13	-
drug	simvastatine 40mg cpr	ATC	C10AA01	-
drug	metformine chl 1000mg cpr	ATC	A10BA02	-
drug	zolpidem 10mg cpr	ATC	N05CF02	-
drug	esomeprazole 20mg gelule	ATC	A02BC05	-
drug	diclofenac sodique 50mg cpr	ATC	M01AB05	-
drug	paracetamol 1g cpr	ATC	N02BE01	-
clinical_condition	Goutte	ICD10	M10	-
clinical_condition	Hypertension essentielle (primitive)	ICD10	I10	-
clinical_condition	Hypercholestérolémie essentielle	ICD10	E78.0	-
clinical_condition	Insomnie non organique	ICD10	F51.0	-
clinical_condition	Reflux gastroœsophagien	ICD10	K21	-
clinical_condition	Douleur, non classée ailleurs	ICD10	R52	-
clinical_condition	Diabète sucré, sans précision	ICD10	E14	-
clinical_condition	Fibrillation et flutter auriculaires	ICD10	I48	-
observation	Sex	LOINC	76689-9	Female
observation	Age	LOINC	30525-0	63
