# Supplementary material for: Adaptive questionnaires for facilitating patient data entry in clinical decision support systems: methods and application to STOPP/START v2
Source: BMC Med Inform Decis Mak. 2024 Nov 5;24:326. doi: 10.1186/s12911-024-02742-6 (PMC11539734; doi:10.1186/s12911-024-02742-6)
Supplement: Supplementary file 2 — Supplementary Material 2 [file 12911_2024_2742_MOESM2_ESM.zip › patient_10.csv]

type	label	terminology	code	value
drug	omeprazole 20mg gelule	ATC	A02BC01	-
drug	betahistine dichl 16mg cpr	ATC	N07CA01	-
drug	tramadol LP 100mg cpr	ATC	N02AX02	-
drug	paracetamol 1g cpr	ATC	N02BE01	-
drug	enalapril 20mg cpr	ATC	C09AA02	-
drug	hydrochlorothiazide 25mg cpr	ATC	C03AA03	-
drug	flecainide 100mg cpr	ATC	C01BC04	-
drug	estradiol 0,5mg/0,5g (0,1%) gel fl	ATC	G03CA03	-
drug	progesterone 100mg capsule	ATC	G03DA04	-
drug	salbutamol 100mcg/dos susp inh	ATC	R03AC02	-
drug	beclojet 250mcg sol inhal	ATC	R03BA01	-
drug	ketotifene 0,25mg/ml collyre	ATC	S01GX08	-
drug	refresh collyre unidose	ATC	S01XA20	-
clinical_condition	Maladies hypertensives	ICD10	I10-I15	-
clinical_condition	Insuffisance ovarienne primaire	ICD10	E28.3	-
observation	Sex	LOINC	76689-9	Female
observation	Age	LOINC	30525-0	79
