# Supplementary material for: Adaptive questionnaires for facilitating patient data entry in clinical decision support systems: methods and application to STOPP/START v2
Source: BMC Med Inform Decis Mak. 2024 Nov 5;24:326. doi: 10.1186/s12911-024-02742-6 (PMC11539734; doi:10.1186/s12911-024-02742-6)
Supplement: Supplementary file 2 — Supplementary Material 2 [file 12911_2024_2742_MOESM2_ESM.zip › patient_2.csv]

type	label	terminology	code	value
drug	atenolol 100mg cpr	ATC	C07AB03	-
drug	losartan 100mg cpr	ATC	C09CA01	-
drug	amlodipine 5mg gelule	ATC	C08CA01	-
drug	repaglinide 2mg cpr	ATC	A10BX02	-
drug	lantus 100u/ml sol inj cart 3ml	ATC	A10AE04	-
drug	nutrivisc 5% collyre fl 10ml	ATC	S01XA20	-
drug	paracetamol 500mg cpr	ATC	N02BE01	-
drug	colecalciferol 100000ui/2ml buv	ATC	A11CC05	-
drug	prednisolone 20mg cpr orodisp	ATC	H02AB06	-
drug	clobetasol 0,05% gel	ATC	D07AD01	-
drug	loperamide chl 2mg gelule	ATC	A07DA03	-
clinical_condition	Hypertension essentielle (primitive)	ICD10	I10	-
clinical_condition	Diabète sucré de type 2	ICD10	E11	-
clinical_condition	Hyperplasie de la prostate	ICD10	N40	-
clinical_condition	Autres affections des glandes lacrymales	ICD10	H04.1	-
clinical_condition	Douleur, non classée ailleurs	ICD10	R52	-
clinical_condition	Diarrhée fonctionnelle	ICD10	K59.1	-
observation	Sex	LOINC	76689-9	Male
observation	Age	LOINC	30525-0	88
