# Supplementary material for: Adaptive questionnaires for facilitating patient data entry in clinical decision support systems: methods and application to STOPP/START v2
Source: BMC Med Inform Decis Mak. 2024 Nov 5;24:326. doi: 10.1186/s12911-024-02742-6 (PMC11539734; doi:10.1186/s12911-024-02742-6)
Supplement: Supplementary file 2 — Supplementary Material 2 [file 12911_2024_2742_MOESM2_ESM.zip › patient_3.csv]

type	label	terminology	code	value
drug	fentanyl 25mcg/h disp transd	ATC	N02AB03	-
drug	oxycodone chl 5mg cpr orodisp	ATC	N02AA05	-
drug	amlodipine valsartan 5mg/160mg cpr	ATC	C09DB01	-
drug	sertraline 50mg gelule	ATC	N06AB06	-
drug	pregabaline 50mg gelule	ATC	N03AX16	-
drug	memantine 20mg cpr	ATC	N06DX01	-
drug	melatonine LP 2mg cpr	ATC	N05CH01	-
drug	pazopanib 400mg cpr	ATC	L01EX03	-
drug	xgeva 120mg/1,7ml sol inj fl	ATC	M05BX04	-
drug	prednisone 20mg cpr	ATC	H02AB07	-
drug	paracetamol 500mg cpr	ATC	N02BE01	-
drug	lansoprazole 30mg gelule	ATC	A02BC03	-
drug	colecalciferol 100000ui/2ml buv	ATC	A11CC05	-
drug	nicotine 10mg/16h disp transd	ATC	N07BA01	-
drug	lidocaine 5% nebuliseur	ATC	N01BB02	-
clinical_condition	Douleur chronique irréductible	ICD10	R52.1	-
clinical_condition	Hypertension essentielle (primitive)	ICD10	I10	-
clinical_condition	Épisodes dépressifs	ICD10	F32	-
clinical_condition	Anxiété généralisée	ICD10	F41.1	-
clinical_condition	Troubles du sommeil non organiques	ICD10	F51	-
clinical_condition	Tumeurs malignes du tissu mésothélial et des tissus mous	ICD10	C45-C49	-
clinical_condition	Tumeur de sièges autres et non précisés à évolution imprévisible ou inconnue	ICD10	D48	-
clinical_condition	Affections disséminées du tissu conjonctif	ICD10	M30-M36	-
clinical_condition	Reflux gastroœsophagien avec œsophagite	ICD10	K21.0	-
clinical_condition	Troubles mentaux et du comportement liés à l'utilisation de tabac	ICD10	F17	-
observation	Sex	LOINC	76689-9	Female
observation	Age	LOINC	30525-0	91
