# Supplementary material for: Adaptive questionnaires for facilitating patient data entry in clinical decision support systems: methods and application to STOPP/START v2
Source: BMC Med Inform Decis Mak. 2024 Nov 5;24:326. doi: 10.1186/s12911-024-02742-6 (PMC11539734; doi:10.1186/s12911-024-02742-6)
Supplement: Supplementary file 2 — Supplementary Material 2 [file 12911_2024_2742_MOESM2_ESM.zip › patient_4.csv]

type	label	terminology	code	value
drug	fluindione 20mg cpr	ATC	B01AA12	-
drug	simvastatine 20mg cpr	ATC	C10AA01	-
drug	ramipril 5mg cpr	ATC	C09AA05	-
drug	omeprazole 20mg gelule	ATC	A02BC01	-
drug	fer 80mg cpr	ATC	B03AA07	-
drug	paracetamol 1g cpr	ATC	N02BE01	-
drug	natispray 0,15mg sol buccale	ATC	C01DA02	-
drug	colecalciferol 100000ui/2ml buv	ATC	A11CC05	-
drug	bisoprolol 1,25mg cpr	ATC	C07AB07	-
clinical_condition	Hyperlipidémie mixte	ICD10	E78.2	-
clinical_condition	Maladies hypertensives	ICD10	I10-I15	-
clinical_condition	Anémie par carence en fer	ICD10	D50	-
clinical_condition	Angine de poitrine	ICD10	I20	-
clinical_condition	Carence en vitamine D	ICD10	E55	-
clinical_condition	Hypertension essentielle (primitive)	ICD10	I10	-
clinical_condition	Douleur, non classée ailleurs	ICD10	R52	-
clinical_condition	Hyperplasie de la prostate	ICD10	N40	-
observation	Sex	LOINC	76689-9	Male
observation	Age	LOINC	30525-0	92
