# Supplementary material for: Adaptive questionnaires for facilitating patient data entry in clinical decision support systems: methods and application to STOPP/START v2
Source: BMC Med Inform Decis Mak. 2024 Nov 5;24:326. doi: 10.1186/s12911-024-02742-6 (PMC11539734; doi:10.1186/s12911-024-02742-6)
Supplement: Supplementary file 2 — Supplementary Material 2 [file 12911_2024_2742_MOESM2_ESM.zip › patient_5.csv]

type	label	terminology	code	value
drug	apixaban 5mg cpr	ATC	B01AF02	-
drug	irbesartan HCTZ 150mg/12,5mg cpr	ATC	C09DA04	-
drug	simvastatine 20mg cpr	ATC	C10AA01	-
drug	latanoprost 50mcg/ml cy unidose	ATC	S01EE01	-
drug	mianserine 30mg cpr	ATC	N06AX03	-
drug	econazole 1% pdr	ATC	D01AC03	-
clinical_condition	Fibrillation et flutter auriculaires	ICD10	I48	-
clinical_condition	Accidents ischémiques cérébraux transitoires et syndromes apparentés	ICD10	G45	-
clinical_condition	Hypertension essentielle (primitive)	ICD10	I10	-
clinical_condition	Hyperlipidémie mixte	ICD10	E78.2	-
clinical_condition	Trouble dépressif récurrent	ICD10	F33	-
observation	Sex	LOINC	76689-9	Male
observation	Age	LOINC	30525-0	79
