# Supplementary material for: Adaptive questionnaires for facilitating patient data entry in clinical decision support systems: methods and application to STOPP/START v2
Source: BMC Med Inform Decis Mak. 2024 Nov 5;24:326. doi: 10.1186/s12911-024-02742-6 (PMC11539734; doi:10.1186/s12911-024-02742-6)
Supplement: Supplementary file 2 — Supplementary Material 2 [file 12911_2024_2742_MOESM2_ESM.zip › patient_6.csv]

type	label	terminology	code	value
drug	furosemide retard 60mg gelule	ATC	C03CA01	-
drug	bisoprolol 2,5mg cpr (insuff card)	ATC	C07AB07	-
drug	lercanidipine 10mg cpr	ATC	C08CA13	-
drug	pravastatine 20mg cpr	ATC	C10AA03	-
drug	warfarine 2mg cpr	ATC	B01AA03	-
drug	pantoprazole 20mg cpr	ATC	A02BC02	-
drug	lantus 100u/ml sol inj cart 3ml	ATC	A10AE04	-
drug	amitriptyline 40mg/ml buv	ATC	N06AA09	-
drug	zolpidem 10mg cpr	ATC	N05CF02	-
drug	colecalciferol 100000ui/2ml buv	ATC	A11CC05	-
drug	novorapid penfill 100u/ml inj 3ml	ATC	A10AB05	-
clinical_condition	Insuffisance cardiaque	ICD10	I50	-
clinical_condition	Hypertension essentielle (primitive)	ICD10	I10	-
clinical_condition	Hyperlipidémie, sans précision	ICD10	E78.5	-
clinical_condition	Diabète sucré de type 2	ICD10	E11	-
clinical_condition	Épisodes dépressifs	ICD10	F32	-
clinical_condition	Insomnie non organique	ICD10	F51.0	-
clinical_condition	Carence en vitamine D	ICD10	E55	-
clinical_condition	Fibrillation et flutter auriculaires	ICD10	I48	-
observation	Sex	LOINC	76689-9	Male
observation	Age	LOINC	30525-0	100
