# Supplementary material for: Adaptive questionnaires for facilitating patient data entry in clinical decision support systems: methods and application to STOPP/START v2
Source: BMC Med Inform Decis Mak. 2024 Nov 5;24:326. doi: 10.1186/s12911-024-02742-6 (PMC11539734; doi:10.1186/s12911-024-02742-6)
Supplement: Supplementary file 2 — Supplementary Material 2 [file 12911_2024_2742_MOESM2_ESM.zip › patient_7.csv]

type	label	terminology	code	value
drug	tresiba 200u/ml sol inj stylo 3ml	ATC	A10AE06	-
drug	novorapid penfill 100u/ml inj 3ml	ATC	A10AB05	-
drug	acetylsalicylique ac 160mg pdr ora	ATC	B01AC06	-
drug	perindopril erbumine 8mg cpr	ATC	C09AA04	-
drug	amlodipine 10mg gelule	ATC	C08CA01	-
drug	ezetimibe 10mg cpr	ATC	C10AX09	-
drug	colchicine 1mg cpr	ATC	M04AC01	-
drug	ursodesoxycholique ac 250mg cpr	ATC	A05AA02	-
drug	pregabaline 75mg gelule	ATC	N03AX16	-
drug	paracetamol 1g cpr	ATC	N02BE01	-
drug	colecalciferol 100000ui/2ml buv	ATC	A11CC05	-
drug	dapsone fer oxalate 100/200mg cpr	ATC	J04BA02	-
drug	duloxetine 30mg gelule	ATC	N06AX21	-
clinical_condition	Diabète sucré de type 1	ICD10	E10	-
clinical_condition	Maladies hypertensives	ICD10	I10-I15	-
clinical_condition	Hypercholestérolémie essentielle	ICD10	E78.0	-
clinical_condition	Goutte	ICD10	M10	-
clinical_condition	Anxiété généralisée	ICD10	F41.1	-
clinical_condition	Douleur, non classée ailleurs	ICD10	R52	-
clinical_condition	Carence en vitamine D	ICD10	E55	-
observation	Sex	LOINC	76689-9	Female
observation	Age	LOINC	30525-0	79
