# Supplementary material for: Adaptive questionnaires for facilitating patient data entry in clinical decision support systems: methods and application to STOPP/START v2
Source: BMC Med Inform Decis Mak. 2024 Nov 5;24:326. doi: 10.1186/s12911-024-02742-6 (PMC11539734; doi:10.1186/s12911-024-02742-6)
Supplement: Supplementary file 2 — Supplementary Material 2 [file 12911_2024_2742_MOESM2_ESM.zip › patient_8.csv]

type	label	terminology	code	value
drug	lantus 100u/ml sol inj cart 3ml	ATC	A10AE04	-
drug	novorapid penfill 100u/ml inj 3ml	ATC	A10AB05	-
drug	atenolol 50mg cpr	ATC	C07AB03	-
drug	irbesartan 150mg cpr	ATC	C09CA04	-
drug	amlodipine 5mg gelule	ATC	C08CA01	-
drug	furosemide 500mg cpr	ATC	C03CA01	-
drug	potassium chl 600mg gelule	ATC	A12BA01	-
drug	clopidogrel 75mg cpr	ATC	B01AC04	-
drug	atorvastatine 80mg cpr	ATC	C10AA05	-
drug	omeprazole 20mg cpr	ATC	A02BC01	-
drug	silodosine 8mg gelule	ATC	G04CA04	-
drug	dutasteride 0,5mg capsule	ATC	G04CB02	-
drug	paracetamol 1g cpr	ATC	N02BE01	-
drug	travoprost 0,004% collyre	ATC	S01EE04	-
drug	colecalciferol 100000ui/2ml buv	ATC	A11CC05	-
clinical_condition	Hypertension essentielle (primitive)	ICD10	I10	-
clinical_condition	Hypokaliémie	ICD10	E87.6	-
clinical_condition	Hyperlipidémie mixte	ICD10	E78.2	-
clinical_condition	Hyperplasie de la prostate	ICD10	N40	-
clinical_condition	Douleur, non classée ailleurs	ICD10	R52	-
clinical_condition	Glaucome primitif à angle ouvert	ICD10	H40.1	-
clinical_condition	Carence en vitamine D	ICD10	E55	-
clinical_condition	Diabète sucré, sans précision	ICD10	E14	-
observation	Sex	LOINC	76689-9	Male
observation	Age	LOINC	30525-0	76
