# Supplementary material for: Adaptive questionnaires for facilitating patient data entry in clinical decision support systems: methods and application to STOPP/START v2
Source: BMC Med Inform Decis Mak. 2024 Nov 5;24:326. doi: 10.1186/s12911-024-02742-6 (PMC11539734; doi:10.1186/s12911-024-02742-6)
Supplement: Supplementary file 2 — Supplementary Material 2 [file 12911_2024_2742_MOESM2_ESM.zip › patient_9.csv]

type	label	terminology	code	value
drug	nicardipine chl LP 50mg gelule	ATC	C08CA04	-
drug	acetylsalicylique ac 160mg pdr ora	ATC	B01AC06	-
drug	glimepiride 3mg cpr	ATC	A10BB12	-
drug	metformine chl 1000mg cpr	ATC	A10BA02	-
drug	atorvastatine 40mg cpr	ATC	C10AA05	-
drug	nebivolol HCTZ 5mg/12,5mg cpr	ATC	C07BB12	-
drug	urapidil LP 60mg gelule	ATC	C02CA06	-
drug	valsartan 160mg cpr	ATC	C09CA03	-
drug	victoza 6mg/ml inj stylo 3ml	ATC	A10BJ02	-
drug	lantus 100u/ml sol inj cart 3ml	ATC	A10AE04	-
clinical_condition	Diabète sucré de type 2	ICD10	E11	-
clinical_condition	Hyperlipidémie mixte	ICD10	E78.2	-
clinical_condition	Hypertension essentielle (primitive)	ICD10	I10	-
observation	Sex	LOINC	76689-9	Male
observation	Age	LOINC	30525-0	66
